# Supplementary material for: The clinical applicability of percutaneous splenic vein stent implantation for pancreatic portal hypertension
Source: BMC Gastroenterol. 2022 Mar 25;22:136. doi: 10.1186/s12876-022-02214-z (PMC8957150; doi:10.1186/s12876-022-02214-z)
Supplement: Supplementary file 1 — Additional file 1. Changes of platelet count and spleen volume of each patient. [file 12876_2022_2214_MOESM1_ESM.xlsx]

## Sheet: PLT（stent）
Name	before operation (*10^9/L)	1M(*10^9/L)	3M(*10^9/L)	6M(*10^9/L)
Stent-Patient 1	83	92	91	83
Stent-Patient 2	98	162	151	144
Stent-Patient 3	42	85	81	77
Stent-Patient 4	81	102	97	88
Stent-Patient 5	136	152	146	137
Stent-Patient 6	114	132	124	126
Stent-Patient 7	78	141	139	128
Stent-Patient 8	72	69	70	NA
Stent-Patient 9	89	91	92	NA

## Sheet: PLT(splenctomy)
Name	before operation (*10^9/L)	1M(*10^9/L)	3M(*10^9/L)	6M(*10^9/L)
Splenctomy-Patient 1	193	233	455	463
Splenctomy-Patient 2	58	184	351	381
Splenctomy-Patient 3	47	469	472	475
Splenctomy-Patient 4	95	313	321	332
Splenctomy-Patient 5	103	375	371	418
Splenctomy-Patient 6	137	786	556	463
Splenctomy-Patient 7	145	289	355	389
Splenctomy-Patient 8	159	381	376	379
Splenctomy-Patient 9	169	683	597	643
Splenctomy-Patient 10	131	604	855	629
Splenctomy-Patient 11	180	349	409	345
Splenctomy-Patient 12	108	416	452	423

## Sheet: diameter of spleen(L)
Name	before operation (mm)	1M(mm)	3M(mm)	6M(mm)
Stent-Patient 1	147	145	142	141
Stent-Patient 2	196	192	184	182
Stent-Patient 3	131	129	132	134
Stent-Patient 4	143	142	139	141
Stent-Patient 5	130	128	131	128
Stent-Patient 6	153	151	153	151
Stent-Patient 7	135	131	132	133
Stent-Patient 8	161	158	156	NA
Stent-Patient 9	152	153	151	NA

## Sheet: diameter of spleen(T)
Name	before operation (mm)	1M(mm)	3M(mm)	6M(mm)
Stent-Patient 1	43	45	43	45
Stent-Patient 2	38	36	37	36
Stent-Patient 3	42	45	43	41
Stent-Patient 4	44	43	43	41
Stent-Patient 5	46	47	45	46
Stent-Patient 6	47	48	49	49
Stent-Patient 7	42	41	44	45
Stent-Patient 8	50	49	47	NA
Stent-Patient 9	44	45	46	NA
