# Supplementary material for: The clinical applicability of percutaneous splenic vein stent implantation for pancreatic portal hypertension
Source: BMC Gastroenterol. 2022 Mar 25;22:136. doi: 10.1186/s12876-022-02214-z (PMC8957150; doi:10.1186/s12876-022-02214-z)
Supplement: Supplementary file 2 — Additional file 2. General information of each patient. [file 12876_2022_2214_MOESM2_ESM.xlsx]

## Sheet: stent group
Name	Gender	Age	diagnosis	symptoms	CTA	EUS	date of operation	postoperative hospital stay	WBC(Before)*10^9/L	Hb(Before)g/L	PLT(Before)*10^9/L	PLT(After)*10^9/L	SP(Before)cmH20	SP(After)cmH20	PVPcmH20	length of stent（mm）
CXL	M	47	Chronic pancreatitis,PPH	abdominal pain，haematemesis,melena	splenic vein occlusive	splenic vein stenosis	2019-12-18	5	2.01	107	83	92	29	27	16	60
ZQ	F	35	Chronic pancreatitis,PPH	none	splenic vein occlusive	splenic vein stenosis	2019-09-04	5	2.66	127	98	162	19	15	21	60
WDQ	M	42	Chronic pancreatitis,PPH	abdominal pain，haematemesis,melena	splenic vein stenosis	splenic vein stenosis	2019-08-06	3	3.82	70	42	85	38	27	17	68
JXZ	M	48	Chronic pancreatitis,PPH	haematemesis,melena	splenic vein stenosis	splenic vein stenosis	2019-05-28	3	3.58	38	81	102	48	39	18	60
HXW	M	61	Chronic pancreatitis,PPH	abdominal pain	splenic vein stenosis	splenic vein stenosis	2018-11-30	4	2.74	135	136	152	20	14	14	60
WDQ	M	33	Chronic pancreatitis,PPH	nausea,naupathia	splenic vein occlusive	splenic vein stenosis	2020-09-15	1	5.56	139	114	132	39	17	14.5	37
WXS	M	44	Chronic pancreatitis,PPH	melena	splenic vein stenosis	splenic vein stenosis	2020-10-27	2	3.64	115	78	141	35.3	10.9	12.2	60
PQF	M	47	Chronic pancreatitis,PPH	melena	splenic vein stenosis	splenic vein stenosis	2021-08-13	3	2.21	81	72	69	38	21	19	80
TSH	M	59	Chronic pancreatitis,PPH	melena	splenic vein occlusive	splenic vein stenosis	2021-10-21	2	2.26	61	89	91	31	15	17	80

## Sheet: splenectomy group
Name	Gender	Age	diagnosis	symptoms	CTA	EUS	date of operation	WBC*10^9/L	Hbg/L	PLT*10^9/L	postoperative hospital stay	complication	follow up visit
XL	M	51	Chronic pancreatitis,PPH	abdominal pain	splenic vein stenosis	gastric veins varicosity	2019-01-11	4.2	137	193	10	abdominal infection，fever	portal vein thrombosis
WWJ	F	46	Chronic pancreatitis,PPH	melena	splenic vein stenosis	gastric veins varicosity	2020-06-02	1.97	95	58	10	incision pain	not special
SXW	M	39	Chronic pancreatitis,PPH	melena	splenic vein occlusive	gastric veins varicosity	2018-06-12	2.7	132	47	16	none	not special
LGH	M	42	Chronic pancreatitis,PPH	abdominal pain	splenic vein stenosis	gastric veins varicosity	2015-04-27	4.5	138	95	8	none	not special
DXF	M	64	Chronic pancreatitis,PPH	abdominal pain	splenic vein occlusive	gastric veins varicosity	2019-03-21	6.81	76	103	20	none	not special
HXL	M	58	Chronic pancreatitis,PPH	melena	splenic vein stenosis	gastric veins varicosity	2016-07-09	2.4	81	137	31	hemorrhage,gastric perforation，fever	not special
ZSY	M	41	Chronic pancreatitis,PPH	abdominal pain	splenic vein stenosis	gastric veins varicosity	2018-06-14	5.7	123	145	23	fever	not special
ZL	F	29	Chronic pancreatitis,PPH	abdominal pain	splenic vein occlusive	gastric veins varicosity	2018-11-27	5.7	127	159	12	none	not special
XHL	M	53	Chronic pancreatitis,PPH	abdominal pain	splenic vein stenosis	gastric veins varicosity	2018-07-23	5.57	126	169	30	incision infection，fever	not special
LYF	M	62	Chronic pancreatitis,PPH	abdominal pain,haematemesis	splenic vein occlusive	gastric veins varicosity	2020-05-14	9.74	72	131	13	none	not special
YGF	M	62	Chronic pancreatitis,PPH	abdominal pain	splenic vein stenosis	gastric veins varicosity	2020-06-19	6.17	145	180	10	none	not special
ZMJ	M	48	Chronic pancreatitis,PPH	abdominal pain	splenic vein stenosis	gastric veins varicosity	2020-06-18	5.86	151	108	10	none	portal vein thrombosis

## Sheet: conservative group
Name	Gender	Age	diagnosis	symptoms	CTA	EUS	postoperative hospital stay	WBC*10^9/L	Hbg/L	PLT*10^9/L	follow up visit
CL	M	31	Chronic pancreatitis,PPH	abdominal pain	splenic vein stenosis	gastric veins varicosity	26	6.36	117	208	Chronic pancreatitis，
JT	M	39	Chronic pancreatitis,PPH	abdominal pain	splenic vein stenosis	gastric veins varicosity	7	7.02	120	412	Chronic pancreatitis
JH	M	51	Chronic pancreatitis,PPH	abdominal pain	splenic vein occlusive	gastric veins varicosity	7	4.28	104	111	not special
SWG	M	42	Chronic pancreatitis,PPH	poor appetite	splenic vein stenosis	gastric veins varicosity	6	8.3	138	94	portal hypertensive gastropathy.Haematemesis(2020-10)
SY	M	46	Chronic pancreatitis,PPH	abdominal pain	splenic vein occlusive	gastric veins varicosity	12	2.2	142	100	not special
LYC	F	41	Chronic pancreatitis,PPH	abdominal pain	splenic vein stenosis	gastric veins varicosity	18	4.93	105	146	not special
CXB	M	29	Chronic pancreatitis,PPH	abdominal pain，vomit	splenic vein occlusive	gastric veins varicosity	8	7.7	159	83	Chronic pancreatitis,portal hypertensive gastropathy
WWJ	M	46	Chronic pancreatitis,PPH	abdominal pain，vomit	splenic vein stenosis	gastric veins varicosity	6	5.13	126	48	Chronic pancreatitis,portal hypertensive gastropathy
CXH	M	36	Chronic pancreatitis,PPH	abdominal pain	splenic vein stenosis	gastric veins varicosity	6	4.72	132	150	portal hypertensive gastropathy
AQF	M	34	Chronic pancreatitis,PPH	abdominal pain	splenic vein stenosis	gastric veins varicosity	25	10.4	137	157	not special
XD	M	27	Chronic pancreatitis,PPH	abdominal pain	splenic vein stenosis	gastric veins varicosity	17	6.24	124	131	Chronic pancreatitis,portal hypertensive gastropathy.Haematemesis(2021-6)
XZJ	M	35	Chronic pancreatitis,PPH	abdominal pain，vomit	splenic vein stenosis	gastric veins varicosity	60	7.03	126	137	Chronic pancreatitis,portal hypertensive gastropathy.Haematemesis(2019-12)
